# Supplementary material for: Traditional Chinese Medicine Containing Arsenic Treated MDS Patients Effectively through Regulating Aberrant Hypomethylation
Source: Evid Based Complement Alternat Med. 2020 Mar 7;2020:7469809. doi: 10.1155/2020/7469809 (PMC7085376; doi:10.1155/2020/7469809)
Supplement: Supplementary Materials — Table S1: details of the primers sequences used in this study. Table S2: details of 5 MDS patients evaluated by the methylation 850K Beadchip. Table S3: details of 3 healthy donors evaluated by the Human Methylation 850K BeadChip. [file 7469809.f1.zip]

Archive with 2 entries (2 files):
- 7469809.f1/table S1.docx
- 7469809.f1/the latest table S2 and S3.xls
