# Supplementary material for: Traditional Chinese Medicine Containing Arsenic Treated MDS Patients Effectively through Regulating Aberrant Hypomethylation
Source: Evid Based Complement Alternat Med. 2020 Mar 7;2020:7469809. doi: 10.1155/2020/7469809 (PMC7085376; doi:10.1155/2020/7469809)
Supplement: Supplementary Materials — Table S1: details of the primers sequences used in this study. Table S2: details of 5 MDS patients evaluated by the methylation 850K Beadchip. Table S3: details of 3 healthy donors evaluated by the Human Methylation 850K BeadChip. [file 7469809.f1.zip › 7469809.f1/the latest table S2 and S3.xls]

## Sheet: S2
Number	Age	Gender	Diagnosis	WBC	HGB	PLT
1	54	F	MDS-RCMD	1.87	88	31
2	45	F	MDS-RCMD	3.29	117	40
3	43	F	MDS-RAEB	0.2	122	70
4	31	F	MDS-RCMD	5.55	106	9
5	32	F	MDS-RCMD	1.69	37	12

## Sheet: S3
Number	Age	Gender	WBC	HGB	PLT
N1	44	F	9.82	144	187
N2	30	F	3.66	114	197
N3	24	M	7.31	162	238
